# Supplementary material for: SnS2-TiO2 Heterojunction Designed for Reductive Degradation of Contaminants of Emerging Concern
Source: Nanomaterials (Basel). 2025 Jun 22;15(13):969. doi: 10.3390/nano15130969 (PMC12251373; doi:10.3390/nano15130969)
Supplement: Supplementary file 1 [file nanomaterials-15-00969-s001.zip]

Archive with 1 entries (1 files):
- nanomaterials-3673890-supplementary.pdf
